# Supplementary material for: Simultaneous quantification of anti-Spike IgG subclasses against various SARS-CoV-2 variants using a multiplex serological assay
Source: Med Microbiol Immunol. 2026 May 22;215(1):16. doi: 10.1007/s00430-026-00878-y (PMC13197274; doi:10.1007/s00430-026-00878-y)
Supplement: Supplementary file 1 — Supplementary Material 1 [file 430_2026_878_MOESM1_ESM.xlsx]

## Sheet: master
	Timepoint	anti-SARS-CoV-2 Spike IgG antibodies (BAU/mL)	RBD Alpha (B.1.1.7)				RBD Beta (B.1.351)				RBD Delta (B.1.617.2)				RBD Omicron (B.1.1.529)				RBD Omicron (BA.2)				RBD Omicron (BA.2.12.1)				RBD Omicron (BA.2.75)				RBD Omicron (BA.4/BA.5)				RBD Wuhan Hu-1
ID			IgG1 (µg/mL)	IgG2 (µg/mL)	IgG3 (µg/mL)	IgG4 (µg/mL)	IgG1 (µg/mL)	IgG2 (µg/mL)	IgG3 (µg/mL)	IgG4 (µg/mL)	IgG1 (µg/mL)	IgG2 (µg/mL)	IgG3 (µg/mL)	IgG4 (µg/mL)	IgG1 (µg/mL)	IgG2 (µg/mL)	IgG3 (µg/mL)	IgG4 (µg/mL)	IgG1 (µg/mL)	IgG2 (µg/mL)	IgG3 (µg/mL)	IgG4 (µg/mL)	IgG1 (µg/mL)	IgG2 (µg/mL)	IgG3 (µg/mL)	IgG4 (µg/mL)	IgG1 (µg/mL)	IgG2 (µg/mL)	IgG3 (µg/mL)	IgG4 (µg/mL)	IgG1 (µg/mL)	IgG2 (µg/mL)	IgG3 (µg/mL)	IgG4 (µg/mL)	IgG1 (µg/mL)	IgG2 (µg/mL)	IgG3 (µg/mL)	IgG4 (µg/mL)
1677	post 2nd	3678.02	1732.67	21.6097	1674.59	13.3686	591.1	12.6401	597.279	10.7403	1818.12	25.4245	1961.15	14.3374	153.67	0	242.716	4.77997	289.04	7.91191	430.147	8.76014	351.7	6.87095	487.705	8.44596	194.122	2.86863	270.419	4.7082	321.716	4.327	457.845	9.79465	2429.43	30.0023	2292.76	16.0601
1677	post 3rd	3162.61	1414.73	357.107	106.127	750.155	668	103.213	63.8321	191.423	1644.45	365.62	134.594	894.018	224.221	12.1296	22.0068	50.6126	302.789	26.6563	31.5825	85.0594	392.694	21.501	37.7393	99.4823	250.603	14.3983	25.6327	62.8338	315.748	22.9278	34.3054	102.285	2056.24	561.779	152.299	1290.19
3746	post 2nd	5089.45	4758.94	98.9129	225.436	22.7492	1743.43	36.329	98.8735	15.5161	5998.88	133.344	277.101	24.6133	739.862	7.48781	43.1729	8.0455	1459.53	22.0334	70.8938	14.0684	1953.23	24.4197	82.7187	14.0983	848.719	7.95688	37.2381	6.41462	1498.65	21.5998	71.5635	14.7461	5970.99	138.334	276.384	24.7781
3746	post 3rd	5067.22	3954.03	195.878	55.2122	3969.01	2427.45	66.8746	27.4305	877.24	5437.43	251.603	64.8185	4950.7	921.909	19.7363	9.12305	371.358	1331.94	40.6924	15.5471	699.894	1801.04	47.3199	17.8614	808.484	1132.56	27.3656	11.1233	434.874	1492.11	43.5456	15.9162	661.722	5854.09	289.741	74.5869	5808.28
8895	post 2nd	4005.65	3918.87	41.3465	255.519	19.534	1409.53	18.8945	92.9764	13.138	4613.35	52.1892	269.224	18.3632	570.284	0.431473	56.9807	4.55621	1061.48	5.89328	93.9656	11.8778	1376.37	8.45914	102.883	11.5143	713.817	0.944245	53.1196	5.7691	994.362	8.30022	82.9141	11.5372	5113.35	55.5269	318.184	21.0314
8895	post 3rd	5229.34	4170.07	914.374	59.2542	4823.15	2637.16	226.205	26.9618	1584.75	5882.68	658.853	61.5416	5943.17	1233.2	87.354	11.7703	605.206	1819.16	151.595	19.5499	1163.16	2250.86	146.376	20.8841	1100.65	1316.54	92.2524	13.0394	660.239	1869.93	103.532	15.6559	791.17	6206.46	1090.22	73.3084	7022.97
2118	post 2nd	9059.98	9072.94	123.948	458.076	42.7782	3216.31	58.018	200.372	31.3044	10907.2	145.56	496.779	41.1518	1174.54	30.8503	72.4299	12.9662	1930.51	44.2002	128.692	26.7633	2352.09	48.6973	132.144	24.8837	1282.55	38.9662	76.342	16.8767	1733.57	45.1641	112.761	27.0174	13006.6	152.161	563.905	47.6384
2118	post 3rd	6915.61	6753.48	920.336	58.0051	6627.29	3343.52	268.455	31.7861	3492.03	8809.38	829.539	66.2598	8352.64	1548.79	123.62	12.6927	1475.14	2026.57	172.824	18.5393	2534.99	2376.34	175.061	20.4401	2510.2	1703.55	132.359	13.2522	1544.12	2024	146.295	17.6016	1825.48	9203.83	1129.67	79.4648	9822.45
9186	post 2nd	1689.05	1129.89	40.0114	75.5721	6.63932	304.828	11.3667	25.4571	5.01793	1339.73	54.2257	83.3459	5.76729	94.4039	4.6307	8.36842	1.47348	184.338	5.59018	16.9307	2.935	243.412	7.16839	19.8857	2.96196	132.894	3.89366	10.2077	2.26006	208.824	5.8047	16.4901	3.93453	1764.86	59.7438	95.2683	7.61464
9186	post 3rd	1861.94	709.061	442.997	17.2987	1765.86	359.85	82.1183	6.1794	671.965	811.794	374.359	16.2047	2581.61	146.845	35.0546	2.06128	269.291	213.938	63.7079	3.69093	629.427	258.598	71.1001	4.40269	654.156	182.902	41.9617	2.64035	402.105	243.118	57.586	3.54723	485.699	924.233	621.932	23.0218	2619.22
3803	post 2nd	4138.3	2989.19	26.5981	176.795	12.9329	1252.13	14.4814	71.1256	10.7943	3384.18	25.8144	163.666	13.6597	325.212	0	22.6683	3.34165	616.23	4.86849	40.5276	8.73911	694.698	7.55681	40.5326	7.48514	407.946	2.08639	24.8816	5.1747	544.552	6.28049	33.1858	8.38509	4443.58	41.4589	233.172	17.7264
3803	post 3rd	2083.34	1741.34	177.822	21.6709	447.169	883.682	50.992	12.2493	155.808	2050.44	194.212	21.8911	455.374	269.958	18.8332	3.65306	45.7111	354.415	26.2202	5.59768	83.5073	447.368	26.399	5.48909	84.9172	287.448	17.6458	4.18185	53.4909	483.874	24.0659	5.26144	67.3575	2439.42	265.643	28.9696	716.594
1025	post 2nd	3252.6	2587.82	32.6478	235.006	10.8379	828.933	12.4747	64.7876	9.42401	2557.95	31.7097	204.64	11.0561	279.19	0	22.2977	3.3431	438.83	4.47655	37.3472	6.59047	542.484	5.66144	37.4602	6.009	266.675	2.32837	23.5475	4.0995	481.378	6.86885	32.7296	7.18417	3335.21	42.8715	289.124	13.3818
1025	post 3rd	2075.09	1185.46	205.019	34.4049	1945.35	623.152	54.7723	19.4005	818.23	1450.64	163.654	36.4717	2602.28	273.367	15.5925	4.92372	290.611	363.533	26.5781	7.04381	516.227	470.097	27.9069	8.52708	490.023	308.167	15.4561	5.14882	279.603	397.545	21.3409	7.63755	360.727	1626.31	269.874	44.1615	2918.38
4105	post 2nd	5067.22	3180.45	74.1063	404.116	16.1091	949.722	30.6355	108.088	12.8421	3652.6	75.4002	396.378	17.328	435.609	14.593	50.627	2.53573	739.391	21.0697	86.8351	8.80513	1037.12	23.4874	106.918	8.88601	505.707	16.6081	49.0676	4.67222	743.105	17.4144	73.8152	9.16532	4394.9	105.133	514.463	21.2115
4105	post 3rd	5089.45	3549.12	625.175	223.913	5120.48	1881.83	182.766	135.18	2156.55	3943.78	569.981	256.682	8524.27	753.638	73.6138	52.4206	945.872	1108.88	113.093	75.2791	2040.59	1256.16	122.315	81.4651	1949.63	860.714	67.2535	53.9085	1138.94	1018.9	75.8119	60.0597	1271.52	4650.84	878.877	296.804	8001.17
3987	post 2nd	10964.3	9224.46	62.2516	491.908	39.0401	3979.44	35.5823	246.965	30.9481	10568.6	63.0684	561.606	45.4054	1421.41	0	100.775	20.5911	2551.31	8.55146	190.59	27.1679	2933.89	24.4372	239.649	26.0429	1663.19	0	110.136	12.5872	1841.89	16.1311	142.258	25.7566	12859	85.9459	688.989	46.8688
3987	post 3rd	4978.4	6772.3	100.151	180.807	51.099	3638.87	46.2936	123.399	35.0996	7502	90.3668	194.916	58.9148	1155.19	19.2423	41.6587	14.3105	1581.17	24.949	61.466	23.5678	1803.82	27.2655	59.3832	24.1167	1279.46	13.1217	43.1354	14.3675	1395.73	20.5568	52.9245	21.8891	9469.68	133.578	231.918	55.79
7358	post 2nd	2058.68	1477.39	46.9066	118.804	6.1621	529.392	32.7906	54.2909	4.75475	1726.39	48.7411	156.073	6.59973	250.479	24.5486	33.9901	1.94798	478.967	23.8546	52.5082	4.4051	566.588	25.8745	72.7445	4.20102	237.302	24.0381	31.2564	3.00217	481.754	23.8546	52.4757	4.21582	1888.9	49.6072	138.098	6.53367
7358	post 3rd	1746.13	1001.32	281.87	22.1253	1878.87	430.102	105.229	9.14468	1644.74	1089.82	316.705	23.0636	3275.02	215.441	66.5883	5.20661	1879.45	290.043	104.127	8.95025	1680.42	315.917	106.483	8.99721	2161.13	246.697	62.133	5.7138	1806.44	285.044	74.7879	6.39113	1698.85	1330.94	386.743	29.5493	2971.28

## Sheet: relative subcl.
timepoint	RBD Antigen	IgG subclass	Median IgG Subclass concentration (µg/mL)	IgG sum (µg/mL)	relative IgG subclass amount (%)
post 2nd	RBD Wuhan Hu-1 Spike	IgG1	4419.24	4799.91	92.0693
post 2nd	RBD Wuhan Hu-1 Spike	IgG2	57.6354	4799.91	1.20076
post 2nd	RBD Wuhan Hu-1 Spike	IgG3	303.654	4799.91	6.32624
post 2nd	RBD Wuhan Hu-1 Spike	IgG4	19.3789	4799.91	0.403735
post 2nd	RBD Alpha Spike	IgG1	3084.82	3388.95	91.0259
post 2nd	RBD Alpha Spike	IgG2	44.1265	3388.95	1.30207
post 2nd	RBD Alpha Spike	IgG3	245.262	3388.95	7.23713
post 2nd	RBD Alpha Spike	IgG4	14.7389	3388.95	0.434909
post 2nd	RBD Beta Spike	IgG1	1100.93	1233.44	89.257
post 2nd	RBD Beta Spike	IgG2	24.765	1233.44	2.0078
post 2nd	RBD Beta Spike	IgG3	95.925	1233.44	7.77705
post 2nd	RBD Beta Spike	IgG4	11.8182	1233.44	0.958153
post 2nd	RBD Delta Spike	IgG1	3518.39	3860.59	91.136
post 2nd	RBD Delta Spike	IgG2	53.2074	3860.59	1.37822
post 2nd	RBD Delta Spike	IgG3	273.163	3860.59	7.07566
post 2nd	RBD Delta Spike	IgG4	15.8327	3860.59	0.41011
post 2nd	RBD Omicron Spike B.1.152.9	IgG1	380.41	433.791	87.6944
post 2nd	RBD Omicron Spike B.1.152.9	IgG2	2.53109	433.791	0.58348
post 2nd	RBD Omicron Spike B.1.152.9	IgG3	46.8999	433.791	10.8116
post 2nd	RBD Omicron Spike B.1.152.9	IgG4	3.94965	433.791	0.910497
post 2nd	RBD Omicron Spike BA.2	IgG1	677.811	773.689	87.6076
post 2nd	RBD Omicron Spike BA.2	IgG2	8.23168	773.689	1.06395
post 2nd	RBD Omicron Spike BA.2	IgG3	78.8644	773.689	10.1933
post 2nd	RBD Omicron Spike BA.2	IgG4	8.78264	773.689	1.13516
post 2nd	RBD Omicron Spike BA.2.12.1	IgG1	865.909	983.349	88.0571
post 2nd	RBD Omicron Spike BA.2.12.1	IgG2	15.9733	983.349	1.62437
post 2nd	RBD Omicron Spike BA.2.12.1	IgG3	92.8009	983.349	9.43723
post 2nd	RBD Omicron Spike BA.2.12.1	IgG4	8.66598	983.349	0.881272
post 2nd	RBD Omicron Spike BA.2.75	IgG1	456.827	508.302	89.8731
post 2nd	RBD Omicron Spike BA.2.75	IgG2	3.38114	508.302	0.665184
post 2nd	RBD Omicron Spike BA.2.75	IgG3	43.1529	508.302	8.48961
post 2nd	RBD Omicron Spike BA.2.75	IgG4	4.94145	508.302	0.972148
post 2nd	RBD Omicron Spike BA.4/BA.5	IgG1	643.828	738.213	87.2144
post 2nd	RBD Omicron Spike BA.4/BA.5	IgG2	12.2156	738.213	1.65476
post 2nd	RBD Omicron Spike BA.4/BA.5	IgG3	72.6894	738.213	9.84666
post 2nd	RBD Omicron Spike BA.4/BA.5	IgG4	9.47998	738.213	1.28418
post 3rd	RBD Wuhan Hu-1 Spike	IgG1	3545.13	7038.17	50.3701
post 3rd	RBD Wuhan Hu-1 Spike	IgG2	474.261	7038.17	6.73842
post 3rd	RBD Wuhan Hu-1 Spike	IgG3	73.9477	7038.17	1.05067
post 3rd	RBD Wuhan Hu-1 Spike	IgG4	2944.83	7038.17	41.8409
post 3rd	RBD Alpha Spike	IgG1	2645.23	4933.44	53.6184
post 3rd	RBD Alpha Spike	IgG2	319.489	4933.44	6.47599
post 3rd	RBD Alpha Spike	IgG3	56.6087	4933.44	1.14745
post 3rd	RBD Alpha Spike	IgG4	1912.11	4933.44	38.7582
post 3rd	RBD Beta Spike	IgG1	1382.76	2350.35	58.8319
post 3rd	RBD Beta Spike	IgG2	92.6656	2350.35	3.94262
post 3rd	RBD Beta Spike	IgG3	27.1961	2350.35	1.15711
post 3rd	RBD Beta Spike	IgG4	847.735	2350.35	36.0684
post 3rd	RBD Delta Spike	IgG1	2997.11	6340.1	47.2723
post 3rd	RBD Delta Spike	IgG2	341.163	6340.1	5.38103
post 3rd	RBD Delta Spike	IgG3	63.18	6340.1	0.996515
post 3rd	RBD Delta Spike	IgG4	2938.65	6340.1	46.3502
post 3rd	RBD Omicron Spike B.1.152.9	IgG1	513.502	882.329	58.1985
post 3rd	RBD Omicron Spike B.1.152.9	IgG2	27.3955	882.329	3.10491
post 3rd	RBD Omicron Spike B.1.152.9	IgG3	10.4467	882.329	1.18399
post 3rd	RBD Omicron Spike B.1.152.9	IgG4	330.984	882.329	37.5126
post 3rd	RBD Omicron Spike BA.2	IgG1	736.208	1470.11	50.0784
post 3rd	RBD Omicron Spike BA.2	IgG2	52.2001	1470.11	3.55076
post 3rd	RBD Omicron Spike BA.2	IgG3	17.0432	1470.11	1.15931
post 3rd	RBD Omicron Spike BA.2	IgG4	664.661	1470.11	45.2116
post 3rd	RBD Omicron Spike BA.2.12.1	IgG1	863.128	1672.81	51.5975
post 3rd	RBD Omicron Spike BA.2.12.1	IgG2	59.21	1672.81	3.53956
post 3rd	RBD Omicron Spike BA.2.12.1	IgG3	19.1507	1672.81	1.14482
post 3rd	RBD Omicron Spike BA.2.12.1	IgG4	731.32	1672.81	43.7181
post 3rd	RBD Omicron Spike BA.2.75	IgG1	584.44	1049.67	55.6782
post 3rd	RBD Omicron Spike BA.2.75	IgG2	34.6636	1049.67	3.30232
post 3rd	RBD Omicron Spike BA.2.75	IgG3	12.0814	1049.67	1.15096
post 3rd	RBD Omicron Spike BA.2.75	IgG4	418.49	1049.67	39.8685
post 3rd	RBD Omicron Spike BA.4/BA.5	IgG1	751.388	1391.45	54.0003
post 3rd	RBD Omicron Spike BA.4/BA.5	IgG2	50.5658	1391.45	3.63404
post 3rd	RBD Omicron Spike BA.4/BA.5	IgG3	15.786	1391.45	1.1345
post 3rd	RBD Omicron Spike BA.4/BA.5	IgG4	573.71	1391.45	41.2311

## Sheet: fig 1c-f
Subclass	Fc-Protein (µg/mL)	Replicate 1 (ECL)		Replicate 2 (ECL)		Replicate 3 (ECL)
IgG1	50	1433420	1422111	1365271	1379144	1353236	1335590
IgG1	25	1325290	1359355	1216760	1239751	1187424	1157846
IgG1	12.5	523523	534660	490180	533810	419879	414226
IgG1	6.25	145513	197031	151653	170357	121609	139526
IgG1	3.125	38953	43539	49661	48055	29293	30469
IgG1	1.5625	10486	11798	14441	14455	9397	8022
IgG1	0.78125	2935	2768	4002	4612	1727	1841
IgG1	0.390625	689	777	1241	1243	676	800
IgG1	0.195313	240	296	511	407	287	312
IgG1	0.097656	128	149	182	209	158	179
IgG1	0.048828	84	86	98	98	82	109
IgG1	0	77	65	65	59	75	70
IgG2	10	654200	651434	1077323	1111086	761204	752214
IgG2	5	196198	244826	509840	494214	252895	256280
IgG2	2.5	54644	73949	176335	188139	81703	88974
IgG2	1.25	21395	22080	62139	66049	26606	27325
IgG2	0.625	8632	11651	23236	26928	8236	8808
IgG2	0.3125	3142	4021	7550	7785	3787	3230
IgG2	0.15625	1370	1467	3195	3379	1175	1407
IgG2	0.078125	528	558	1150	1309	660	629
IgG2	0.039063	227	227	472	515	251	263
IgG2	0.019531	104	132	234	220	148	150
IgG2	0.009766	82	85	141	128	101	92
IgG2	0	70	67	85	87	70	71
IgG3	2	799425	844172	698567	682166	672087	659336
IgG3	1	428874	425417	392884	376925	334061	323982
IgG3	0.5	199513	189174	199511	192506	158939	159977
IgG3	0.25	90624	97344	94722	98622	74566	73567
IgG3	0.125	42656	39376	47168	45642	36301	36154
IgG3	0.0625	19499	18992	22417	20210	16940	17466
IgG3	0.03125	9612	9388	10368	9900	8425	8816
IgG3	0.015625	4865	4455	4959	5028	4300	4390
IgG3	0.007813	2335	2114	2725	2468	2275	2244
IgG3	0.003906	1407	1430	1345	1491	1362	1323
IgG3	0.001953	904	882	923	913	851	858
IgG3	0	439	427	375	389	352	372
IgG4	4	1551140	1550862	1542833	1535036	1533530	1536456
IgG4	2	1055859	965886	942298	952717	709724	716255
IgG4	1	378983	332630	355195	348241	241738	223016
IgG4	0.5	128183	114165	118533	107959	71232	71920
IgG4	0.25	38102	37596	45529	35906	26230	30465
IgG4	0.125	11626	8461	13339	15641	7321	7555
IgG4	0.0625	3382	3416	4518	4705	2282	3056
IgG4	0.03125	1275	839	1368	1253	928	1066
IgG4	0.015625	260	251	523	586	399	428
IgG4	0.007813	155	131	241	214	206	247
IgG4	0.003906	89	88	117	117	113	113
IgG4	0	75	68	66	72	64	70

## Sheet: fig 2a
	Timepoint	RBD Wuhan Hu-1
ID		IgG1 (µg/mL)	IgG2 (µg/mL)	IgG3 (µg/mL)	IgG4 (µg/mL)
1677	post 2nd	2429.43	30.0023	2292.76	16.0601
1677	post 3rd	2056.24	561.779	152.299	1290.19
3746	post 2nd	5970.99	138.334	276.384	24.7781
3746	post 3rd	5854.09	289.741	74.5869	5808.28
8895	post 2nd	5113.35	55.5269	318.184	21.0314
8895	post 3rd	6206.46	1090.22	73.3084	7022.97
2118	post 2nd	13006.6	152.161	563.905	47.6384
2118	post 3rd	9203.83	1129.67	79.4648	9822.45
9186	post 2nd	1764.86	59.7438	95.2683	7.61464
9186	post 3rd	924.233	621.932	23.0218	2619.22
3803	post 2nd	4443.58	41.4589	233.172	17.7264
3803	post 3rd	2439.42	265.643	28.9696	716.594
1025	post 2nd	3335.21	42.8715	289.124	13.3818
1025	post 3rd	1626.31	269.874	44.1615	2918.38
4105	post 2nd	4394.9	105.133	514.463	21.2115
4105	post 3rd	4650.84	878.877	296.804	8001.17
3987	post 2nd	12859	85.9459	688.989	46.8688
3987	post 3rd	9469.68	133.578	231.918	55.79
7358	post 2nd	1888.9	49.6072	138.098	6.53367
7358	post 3rd	1330.94	386.743	29.5493	2971.28

## Sheet: fig 2b
timepoint	RBD Antigen	IgG subclass	relative IgG subclass amount (%)	Median relative abundance (%)
post 2nd	RBD Wuhan Hu-1 Spike	IgG1	92.0693	89.257
post 2nd	RBD Alpha Spike	IgG1	91.0259	89.257
post 2nd	RBD Beta Spike	IgG1	89.257	89.257
post 2nd	RBD Delta Spike	IgG1	91.136	89.257
post 2nd	RBD Omicron Spike B.1.152.9	IgG1	87.6944	89.257
post 2nd	RBD Omicron Spike BA.2	IgG1	87.6076	89.257
post 2nd	RBD Omicron Spike BA.2.12.1	IgG1	88.0571	89.257
post 2nd	RBD Omicron Spike BA.2.75	IgG1	89.8731	89.257
post 2nd	RBD Omicron Spike BA.4/BA.5	IgG1	87.2144	89.257
post 3rd	RBD Wuhan Hu-1 Spike	IgG1	50.3701	53.6184
post 3rd	RBD Alpha Spike	IgG1	53.6184	53.6184
post 3rd	RBD Beta Spike	IgG1	58.8319	53.6184
post 3rd	RBD Delta Spike	IgG1	47.2723	53.6184
post 3rd	RBD Omicron Spike B.1.152.9	IgG1	58.1985	53.6184
post 3rd	RBD Omicron Spike BA.2	IgG1	50.0784	53.6184
post 3rd	RBD Omicron Spike BA.2.12.1	IgG1	51.5975	53.6184
post 3rd	RBD Omicron Spike BA.2.75	IgG1	55.6782	53.6184
post 3rd	RBD Omicron Spike BA.4/BA.5	IgG1	54.0003	53.6184
post 2nd	RBD Wuhan Hu-1 Spike	IgG2	1.20076	1.30207
post 2nd	RBD Alpha Spike	IgG2	1.30207	1.30207
post 2nd	RBD Beta Spike	IgG2	2.0078	1.30207
post 2nd	RBD Delta Spike	IgG2	1.37822	1.30207
post 2nd	RBD Omicron Spike B.1.152.9	IgG2	0.58348	1.30207
post 2nd	RBD Omicron Spike BA.2	IgG2	1.06395	1.30207
post 2nd	RBD Omicron Spike BA.2.12.1	IgG2	1.62437	1.30207
post 2nd	RBD Omicron Spike BA.2.75	IgG2	0.665184	1.30207
post 2nd	RBD Omicron Spike BA.4/BA.5	IgG2	1.65476	1.30207
post 3rd	RBD Wuhan Hu-1 Spike	IgG2	6.73842	3.63404
post 3rd	RBD Alpha Spike	IgG2	6.47599	3.63404
post 3rd	RBD Beta Spike	IgG2	3.94262	3.63404
post 3rd	RBD Delta Spike	IgG2	5.38103	3.63404
post 3rd	RBD Omicron Spike B.1.152.9	IgG2	3.10491	3.63404
post 3rd	RBD Omicron Spike BA.2	IgG2	3.55076	3.63404
post 3rd	RBD Omicron Spike BA.2.12.1	IgG2	3.53956	3.63404
post 3rd	RBD Omicron Spike BA.2.75	IgG2	3.30232	3.63404
post 3rd	RBD Omicron Spike BA.4/BA.5	IgG2	3.63404	3.63404
post 2nd	RBD Wuhan Hu-1 Spike	IgG3	6.32624	8.48961
post 2nd	RBD Alpha Spike	IgG3	7.23713	8.48961
post 2nd	RBD Beta Spike	IgG3	7.77705	8.48961
post 2nd	RBD Delta Spike	IgG3	7.07566	8.48961
post 2nd	RBD Omicron Spike B.1.152.9	IgG3	10.8116	8.48961
post 2nd	RBD Omicron Spike BA.2	IgG3	10.1933	8.48961
post 2nd	RBD Omicron Spike BA.2.12.1	IgG3	9.43723	8.48961
post 2nd	RBD Omicron Spike BA.2.75	IgG3	8.48961	8.48961
post 2nd	RBD Omicron Spike BA.4/BA.5	IgG3	9.84666	8.48961
post 3rd	RBD Wuhan Hu-1 Spike	IgG3	1.05067	1.14745
post 3rd	RBD Alpha Spike	IgG3	1.14745	1.14745
post 3rd	RBD Beta Spike	IgG3	1.15711	1.14745
post 3rd	RBD Delta Spike	IgG3	0.996515	1.14745
post 3rd	RBD Omicron Spike B.1.152.9	IgG3	1.18399	1.14745
post 3rd	RBD Omicron Spike BA.2	IgG3	1.15931	1.14745
post 3rd	RBD Omicron Spike BA.2.12.1	IgG3	1.14482	1.14745
post 3rd	RBD Omicron Spike BA.2.75	IgG3	1.15096	1.14745
post 3rd	RBD Omicron Spike BA.4/BA.5	IgG3	1.1345	1.14745
post 2nd	RBD Wuhan Hu-1 Spike	IgG4	0.403735	0.910497
post 2nd	RBD Alpha Spike	IgG4	0.434909	0.910497
post 2nd	RBD Beta Spike	IgG4	0.958153	0.910497
post 2nd	RBD Delta Spike	IgG4	0.41011	0.910497
post 2nd	RBD Omicron Spike B.1.152.9	IgG4	0.910497	0.910497
post 2nd	RBD Omicron Spike BA.2	IgG4	1.13516	0.910497
post 2nd	RBD Omicron Spike BA.2.12.1	IgG4	0.881272	0.910497
post 2nd	RBD Omicron Spike BA.2.75	IgG4	0.972148	0.910497
post 2nd	RBD Omicron Spike BA.4/BA.5	IgG4	1.28418	0.910497
post 3rd	RBD Wuhan Hu-1 Spike	IgG4	41.8409	41.2311
post 3rd	RBD Alpha Spike	IgG4	38.7582	41.2311
post 3rd	RBD Beta Spike	IgG4	36.0684	41.2311
post 3rd	RBD Delta Spike	IgG4	46.3502	41.2311
post 3rd	RBD Omicron Spike B.1.152.9	IgG4	37.5126	41.2311
post 3rd	RBD Omicron Spike BA.2	IgG4	45.2116	41.2311
post 3rd	RBD Omicron Spike BA.2.12.1	IgG4	43.7181	41.2311
post 3rd	RBD Omicron Spike BA.2.75	IgG4	39.8685	41.2311
post 3rd	RBD Omicron Spike BA.4/BA.5	IgG4	41.2311	41.2311

## Sheet: fig 2 d, e
	Timepoint	IgG1 (µg/mL)		IgG2 (µg/mL)		IgG3 (µg/mL)		IgG4 (µg/mL)		total IgG (µg/mL)
ID		ECL	FC (Irrgang et al., 2023)	ECL	FC (Irrgang et al., 2023)	ECL	FC (Irrgang et al., 2023)	ECL	FC (Irrgang et al., 2023)	ECL	FC (Irrgang et al., 2023)
1677	post 2nd	2429.43	157.038	30.0023	4.04	2292.76	75.184	16.0601	0.776786	4768.25	237.042
3746	post 2nd	5970.99	321.907	138.334	15.55	276.384	6.74385	24.7781	0.1	6410.49	344.199
8895	post 2nd	5113.35	471.42	55.5269	4.47	318.184	14.1229	21.0314	0.951387	5508.09	490.964
2118	post 2nd	13006.6	746.188	152.161	9.26827	563.905	14.479	47.6384	0.866061	13770.3	761.54
9186	post 2nd	1764.86	139.284	59.7438	4.88	95.2683	3.5172	7.61464	0.1	1927.49	151.929
3803	post 2nd	4443.58	275.147	41.4589	3.29	233.172	6.23634	17.7264	1.99204	4735.94	286.666
1025	post 2nd	3335.21	177.523	42.8715	4.18	289.124	15.364	13.3818	1.2155	3680.59	198.277
4105	post 2nd	4394.9	323.057	105.133	7.98	514.463	12.9443	21.2115	0.100135	5035.71	344.081
3987	post 2nd	12859	509.943	85.9459	8.03	688.989	10.9637	46.8688	1.2155	13680.8	530.153
7358	post 2nd	1888.9	131.168	49.6072	4.35	138.098	3.07612	6.53367	1.2155	2083.14	139.819
1677	post 3rd	2056.24	191.588	561.779	59.63	152.299	14.4735	1290.19	50.2572	4060.51	315.948
3746	post 3rd	5854.09	470.778	289.741	75.9	74.5869	5.33635	5808.28	123.261	12026.7	675.284
8895	post 3rd	6206.46	954.179	1090.22	158.21	73.3084	5.64886	7022.97	143.668	14393	1261.71
2118	post 3rd	9203.83	926.194	1129.67	9.26827	79.4648	2.8654	9822.45	600	20235.4	1529.06
9186	post 3rd	924.233	136.002	621.932	63.57	23.0218	2.09939	2619.22	184.083	4188.41	329.863
3803	post 3rd	2439.42	220.296	265.643	26.74	28.9696	2.04939	716.594	36.7025	3450.62	285.794
1025	post 3rd	1626.31	175.284	269.874	18.44	44.1615	6.68334	2918.38	59.1123	4858.73	259.507
4105	post 3rd	4650.84	287.663	878.877	86.48	296.804	3.94145	8001.17	279.769	13827.7	657.847
3987	post 3rd	9469.68	618.293	133.578	19.5	231.918	6.07142	55.79	2.11816	9890.97	645.985
7358	post 3rd	1330.94	131.855	386.743	13.7	29.5493	1.69131	2971.28	91.8308	4718.51	239.079

## Sheet: suppl fig 1
Subclass	Spike antigen	Concentration (BAU/mL)	ECL signal
IgG1	RBD_BA2121	0.04	109
IgG1	RBD_BA2121	0.2	151
IgG1	RBD_BA2121	1	449
IgG1	RBD_BA2121	5	5081
IgG1	RBD_BA2121	25	102483
IgG1	RBD_BA2121	125	1962541
IgG1	RBD_Beta	0.04	147
IgG1	RBD_Beta	0.2	154
IgG1	RBD_Beta	1	528
IgG1	RBD_Beta	5	4038
IgG1	RBD_Beta	25	121427
IgG1	RBD_Beta	125	780052
IgG1	RBD_BA1	0.04	116
IgG1	RBD_BA1	0.2	125
IgG1	RBD_BA1	1	249
IgG1	RBD_BA1	5	1940
IgG1	RBD_BA1	25	25258
IgG1	RBD_BA1	125	410554
IgG1	RBD_BA2	0.04	100
IgG1	RBD_BA2	0.2	140
IgG1	RBD_BA2	1	372
IgG1	RBD_BA2	5	4208
IgG1	RBD_BA2	25	104198
IgG1	RBD_BA2	125	1664271
IgG1	RBD_Alpha	0.04	103
IgG1	RBD_Alpha	0.2	165
IgG1	RBD_Alpha	1	2336
IgG1	RBD_Alpha	5	45843
IgG1	RBD_Alpha	25	784291
IgG1	RBD_Alpha	125	1863510
IgG1	RBD_Delta	0.04	96
IgG1	RBD_Delta	0.2	162
IgG1	RBD_Delta	1	2695
IgG1	RBD_Delta	5	45971
IgG1	RBD_Delta	25	1060103
IgG1	RBD_Delta	125	2344354
IgG1	RBD_BA275	0.04	90
IgG1	RBD_BA275	0.2	112
IgG1	RBD_BA275	1	241
IgG1	RBD_BA275	5	2083
IgG1	RBD_BA275	25	36039
IgG1	RBD_BA275	125	358493
IgG1	RBD_BA45	0.04	114
IgG1	RBD_BA45	0.2	188
IgG1	RBD_BA45	1	361
IgG1	RBD_BA45	5	3243
IgG1	RBD_BA45	25	68795
IgG1	RBD_BA45	125	1503256
IgG1	RBD_WH1	0.04	133
IgG1	RBD_WH1	0.2	314
IgG1	RBD_WH1	1	3602
IgG1	RBD_WH1	5	69835
IgG1	RBD_WH1	25	862896
IgG1	RBD_WH1	125	2180475
IgG2	RBD_BA2121	0.04	125
IgG2	RBD_BA2121	0.2	163
IgG2	RBD_BA2121	1	190
IgG2	RBD_BA2121	5	316
IgG2	RBD_BA2121	25	1163
IgG2	RBD_BA2121	125	4097
IgG2	RBD_Beta	0.04	169
IgG2	RBD_Beta	0.2	176
IgG2	RBD_Beta	1	270
IgG2	RBD_Beta	5	419
IgG2	RBD_Beta	25	1635
IgG2	RBD_Beta	125	4465
IgG2	RBD_BA1	0.04	116
IgG2	RBD_BA1	0.2	134
IgG2	RBD_BA1	1	153
IgG2	RBD_BA1	5	245
IgG2	RBD_BA1	25	774
IgG2	RBD_BA1	125	2757
IgG2	RBD_BA2	0.04	116
IgG2	RBD_BA2	0.2	174
IgG2	RBD_BA2	1	216
IgG2	RBD_BA2	5	325
IgG2	RBD_BA2	25	1246
IgG2	RBD_BA2	125	4244
IgG2	RBD_Alpha	0.04	123
IgG2	RBD_Alpha	0.2	126
IgG2	RBD_Alpha	1	311
IgG2	RBD_Alpha	5	845
IgG2	RBD_Alpha	25	1676
IgG2	RBD_Alpha	125	7627
IgG2	RBD_Delta	0.04	116
IgG2	RBD_Delta	0.2	146
IgG2	RBD_Delta	1	257
IgG2	RBD_Delta	5	812
IgG2	RBD_Delta	25	3498
IgG2	RBD_Delta	125	8256
IgG2	RBD_BA275	0.04	101
IgG2	RBD_BA275	0.2	113
IgG2	RBD_BA275	1	109
IgG2	RBD_BA275	5	229
IgG2	RBD_BA275	25	811
IgG2	RBD_BA275	125	3093
IgG2	RBD_BA45	0.04	149
IgG2	RBD_BA45	0.2	199
IgG2	RBD_BA45	1	213
IgG2	RBD_BA45	5	370
IgG2	RBD_BA45	25	1164
IgG2	RBD_BA45	125	3757
IgG2	RBD_WH1	0.04	155
IgG2	RBD_WH1	0.2	204
IgG2	RBD_WH1	1	359
IgG2	RBD_WH1	5	1088
IgG2	RBD_WH1	25	4071
IgG2	RBD_WH1	125	8353
IgG3	RBD_BA2121	0.04	5887
IgG3	RBD_BA2121	0.2	9353
IgG3	RBD_BA2121	1	13165
IgG3	RBD_BA2121	5	41837
IgG3	RBD_BA2121	25	189552
IgG3	RBD_BA2121	125	488164
IgG3	RBD_Beta	0.04	4867
IgG3	RBD_Beta	0.2	6425
IgG3	RBD_Beta	1	14125
IgG3	RBD_Beta	5	62176
IgG3	RBD_Beta	25	205272
IgG3	RBD_Beta	125	460861
IgG3	RBD_BA1	0.04	4318
IgG3	RBD_BA1	0.2	8104
IgG3	RBD_BA1	1	10237
IgG3	RBD_BA1	5	24683
IgG3	RBD_BA1	25	102371
IgG3	RBD_BA1	125	272744
IgG3	RBD_BA2	0.04	3986
IgG3	RBD_BA2	0.2	6811
IgG3	RBD_BA2	1	10923
IgG3	RBD_BA2	5	39870
IgG3	RBD_BA2	25	184933
IgG3	RBD_BA2	125	463059
IgG3	RBD_Alpha	0.04	3535
IgG3	RBD_Alpha	0.2	8658
IgG3	RBD_Alpha	1	33564
IgG3	RBD_Alpha	5	144883
IgG3	RBD_Alpha	25	479281
IgG3	RBD_Alpha	125	828502
IgG3	RBD_Delta	0.04	1463
IgG3	RBD_Delta	0.2	3833
IgG3	RBD_Delta	1	20404
IgG3	RBD_Delta	5	124678
IgG3	RBD_Delta	25	425839
IgG3	RBD_Delta	125	933650
IgG3	RBD_BA275	0.04	3175
IgG3	RBD_BA275	0.2	5336
IgG3	RBD_BA275	1	8538
IgG3	RBD_BA275	5	28521
IgG3	RBD_BA275	25	101157
IgG3	RBD_BA275	125	279228
IgG3	RBD_BA45	0.04	5916
IgG3	RBD_BA45	0.2	13878
IgG3	RBD_BA45	1	14702
IgG3	RBD_BA45	5	35983
IgG3	RBD_BA45	25	148106
IgG3	RBD_BA45	125	457876
IgG3	RBD_WH1	0.04	5456
IgG3	RBD_WH1	0.2	12504
IgG3	RBD_WH1	1	42355
IgG3	RBD_WH1	5	149906
IgG3	RBD_WH1	25	522462
IgG3	RBD_WH1	125	874243
IgG4	RBD_BA2121	0.04	156
IgG4	RBD_BA2121	0.2	240
IgG4	RBD_BA2121	1	258
IgG4	RBD_BA2121	5	336
IgG4	RBD_BA2121	25	723
IgG4	RBD_BA2121	125	1376
IgG4	RBD_Beta	0.04	217
IgG4	RBD_Beta	0.2	556
IgG4	RBD_Beta	1	448
IgG4	RBD_Beta	5	843
IgG4	RBD_Beta	25	1036
IgG4	RBD_Beta	125	1576
IgG4	RBD_BA1	0.04	144
IgG4	RBD_BA1	0.2	141
IgG4	RBD_BA1	1	163
IgG4	RBD_BA1	5	211
IgG4	RBD_BA1	25	398
IgG4	RBD_BA1	125	755
IgG4	RBD_BA2	0.04	163
IgG4	RBD_BA2	0.2	285
IgG4	RBD_BA2	1	307
IgG4	RBD_BA2	5	449
IgG4	RBD_BA2	25	854
IgG4	RBD_BA2	125	1517
IgG4	RBD_Alpha	0.04	133
IgG4	RBD_Alpha	0.2	207
IgG4	RBD_Alpha	1	318
IgG4	RBD_Alpha	5	877
IgG4	RBD_Alpha	25	1720
IgG4	RBD_Alpha	125	1960
IgG4	RBD_Delta	0.04	255
IgG4	RBD_Delta	0.2	239
IgG4	RBD_Delta	1	287
IgG4	RBD_Delta	5	796
IgG4	RBD_Delta	25	1793
IgG4	RBD_Delta	125	2354
IgG4	RBD_BA275	0.04	162
IgG4	RBD_BA275	0.2	259
IgG4	RBD_BA275	1	176
IgG4	RBD_BA275	5	220
IgG4	RBD_BA275	25	461
IgG4	RBD_BA275	125	865
IgG4	RBD_BA45	0.04	210
IgG4	RBD_BA45	0.2	249
IgG4	RBD_BA45	1	286
IgG4	RBD_BA45	5	411
IgG4	RBD_BA45	25	725
IgG4	RBD_BA45	125	1288
IgG4	RBD_WH1	0.04	155
IgG4	RBD_WH1	0.2	245
IgG4	RBD_WH1	1	317
IgG4	RBD_WH1	5	967
IgG4	RBD_WH1	25	1825
IgG4	RBD_WH1	125	2357

## Sheet: suppl fig 2a
Antigen	anti-IgG1 antibody only (ECL)	anti-IgG1 antibody + Streptavidin (ECL)	Streptavidin only (ECL)
full length Spike Wuhan Hu-1	22	322040	336414
full-length Spike Omicron	49	303261	283091
full-length Spike Delta	53	200557	180208
full-length Spike Gamma	31	320209	351015
full-length Spike Alpha	33	267515	259477
full-length Spike Beta	51	361966	387397
Spike S1 RBD Wuhan Hu-1	31	1001	1000

## Sheet: suppl fig 2b-e
IgG subclass of monclonal anti-Spike antibody	µg/mL monoclonal antibody	RBD Omicron (BA.2.12.1)						RBD Beta (B.135.1)						Nucleocapsid						RBD Omicron (B.1.152.9)						RBD Omicron (BA.2)						RBD Alpha (B.1.1.7)						RBD Delta (B.1.617.2)						RBD Omicron (BA.2.75)
		Replicate 1		Replicate 2		Replicate 3		Replicate 1		Replicate 2		Replicate 3		Replicate 1		Replicate 2		Replicate 3		Replicate 1		Replicate 2		Replicate 3		Replicate 1		Replicate 2		Replicate 3		Replicate 1		Replicate 2		Replicate 3		Replicate 1		Replicate 2		Replicate 3		Replicate 1		Replicate 2		Replicate 3
IgG1	100	109	116	139	117	119	122	128	173	114	118	111	112	375	478	359	421	359	340	73	46	74	66	59	84	106	130	131	98	113	123	401019	459739	147638	140124	148358	154004	356	261	175	178	172	206	50	69	89	67	77	68
IgG1	20	100	119	120	130	112	114	123	121	120	134	111	131	425	472	381	373	377	349	64	72	81	78	75	52	100	117	111	97	118	108	197260	214857	65969	75118	89783	97127	176	201	152	149	167	158	56	68	83	84	87	72
IgG1	4	106	131	116	114	99	119	140	149	116	125	131	150	406	490	412	446	407	386	78	82	101	86	81	77	89	107	119	108	120	109	103909	125250	42784	40247	45315	47635	100	111	109	145	101	143	59	74	81	59	81	75
IgG1	0.8	116	103	102	124	87	116	128	129	104	124	140	121	377	500	432	389	402	393	63	95	87	96	64	81	95	104	108	119	110	102	46966	45376	17058	14626	20247	19015	77	83	94	90	115	109	49	68	82	63	77	77
IgG1	0.16	115	102	104	106	145	87	139	135	124	116	119	121	374	427	420	433	362	418	66	92	84	81	98	102	97	100	102	111	106	105	16279	14548	4634	5397	6108	6900	93	108	108	121	112	100	77	69	82	98	78	91
IgG1	0.032	92	111	119	128	116	111	128	148	118	134	150	140	453	409	364	449	365	449	52	79	95	122	84	88	84	90	104	97	85	113	2435	2644	993	863	1080	1328	63	70	104	101	114	112	86	72	69	90	71	95
IgG1	0.0064	115	110	133	107	151	115	124	134	139	101	131	128	353	489	411	490	386	465	71	92	86	71	88	82	84	97	117	97	102	120	413	391	204	206	237	226	89	87	96	113	85	75	71	80	83	97	79	89
IgG1	0.00128	101	102	124	126	120	107	110	153	131	129	150	114	453	466	356	476	378	457	71	79	67	110	79	67	94	96	100	107	101	101	119	130	113	122	119	132	74	81	104	119	75	105	75	80	54	89	72	91
IgG1	0.000256	130	110	117	112	144	99	154	120	137	131	124	119	405	500	382	453	418	438	63	85	101	71	88	84	84	100	119	101	98	107	107	142	100	112	115	153	85	117	79	105	98	91	70	79	103	94	64	86
IgG1	5.12e-05	128	136	134	140	127	127	129	173	146	147	131	138	365	535	447	427	451	409	68	76	77	104	81	82	97	92	91	100	100	102	91	101	117	113	115	112	77	98	92	96	80	112	70	85	84	97	83	91
IgG1	1.024e-05	115	127	122	117	140	118	132	145	145	138	133	129	396	422	432	432	387	453	82	67	89	84	101	93	94	95	119	104	96	110	86	114	110	112	110	99	80	100	86	109	78	68	72	74	83	84	78	84
IgG1	0	119	136	112	140	121	109	137	146	125	125	139	134	399	376	371	451	397	375	70	60	76	86	70	75	76	95	84	97	80	103	87	113	102	117	108	106	83	81	105	88	82	95	67	67	71	93	94	88
IgG2	10	87	82	109	64	85	105	163	159	135	114	131	141	331	398	280	381	317	356	52	6	53	33	46	21	175	285	164	257	147	229	1693164	1600627	1597453	1618088	1434580	1467724	777	689	2126	2775	1892	2328	30	45	73	20	53	58
IgG2	2	96	74	97	75	86	58	105	85	101	84	99	108	296	368	253	326	277	252	32	32	60	-9	59	-8	114	195	134	169	118	157	1049773	941843	979426	1003640	748748	760303	381	287	482	456	808	596	44	15	51	23	56	24
IgG2	0.4	122	114	106	118	96	108	142	124	129	122	131	111	338	349	368	380	349	352	46	63	74	9020	91	80	102	119	113	129	93	101	318574	262953	224931	252947	243923	224857	98	127	94	104	179	225	66	38	72	303	77	77
IgG2	0.08	119	108	106	109	103	88	134	133	140	130	130	99	374	300	324	310	288	301	85	49	111	70	72	82	96	112	111	99	93	100	45216	42066	40157	38794	38359	34750	76	78	98	100	99	122	78	63	89	78	67	64
IgG2	0.016	132	127	110	127	103	96	145	137	123	108	123	127	340	463	313	345	277	355	76	97	94	80	96	95	99	94	113	109	101	97	5679	5796	5232	4963	5123	4952	94	81	109	101	95	104	81	80	89	67	73	76
IgG2	0.0032	105	110	103	110	115	103	126	144	132	115	131	114	390	417	360	356	314	273	69	91	86	102	85	102	89	105	94	89	83	103	845	842	842	837	884	828	106	75	85	89	113	84	73	83	80	86	86	69
IgG2	0.00064	138	138	102	132	110	110	142	133	137	127	133	133	338	422	311	382	261	351	71	76	96	75	103	82	107	86	100	106	96	98	232	235	247	263	234	242	89	105	104	86	89	98	84	69	66	86	74	79
IgG2	0.000128	120	111	106	121	105	92	126	136	139	141	128	133	369	334	357	343	301	304	78	65	102	88	85	87	96	98	103	83	100	92	121	141	140	139	136	127	99	61	97	79	100	103	47	91	73	88	91	87
IgG2	2.56e-05	126	96	122	135	113	104	145	129	130	144	137	135	342	389	390	368	350	343	67	91	57	80	93	87	109	98	99	99	102	96	106	92	108	124	113	110	90	108	115	113	95	95	66	76	74	60	92	101
IgG2	5.12e-06	131	121	119	102	94	98	117	150	153	146	116	121	386	400	357	365	392	333	79	65	104	80	84	102	101	95	108	102	96	105	92	89	110	106	122	108	100	76	89	79	93	90	61	83	75	71	77	81
IgG2	1.024e-06	115	130	121	133	109	128	123	139	132	141	141	125	366	425	329	470	354	373	84	84	90	107	93	90	93	86	97	119	105	115	105	97	107	116	113	116	89	86	81	93	87	94	63	74	67	77	77	85
IgG2	0	115	123	130	114	116	99	126	149	130	138	126	126	331	299	310	309	321	359	83	64	95	72	94	83	84	78	86	110	97	92	96	83	105	107	98	106	63	76	78	99	73	81	51	62	84	97	79	61
IgG3	1	976	1004	885	913	883	830	1263	1278	1167	1081	1104	1063	4406	4661	4701	4572	4160	3992	901	919	874	785	794	738	1291	1491	1229	1216	1019	1177	1773418	1726851	1770314	1712500	1769889	1684699	1668	2563	3899	3798	5129	3601	1038	1067	986	971	999	929
IgG3	0.2	920	861	846	867	801	803	1071	1024	1050	967	1026	961	4511	4141	5608	4544	4057	3879	736	696	678	627	668	562	888	984	931	907	890	885	1338436	1212561	986533	995329	1015752	1048771	906	1237	1782	1915	2128	1446	802	784	815	742	765	724
IgG3	0.04	845	862	864	955	719	697	979	959	1006	945	960	890	4382	4214	4963	4818	4018	3868	607	613	630	642	605	593	751	777	797	843	781	758	404676	347262	315823	303229	276005	273374	731	802	930	1222	870	883	654	677	651	642	634	636
IgG3	0.008	836	719	853	909	713	675	1006	849	959	904	964	824	4253	4240	4803	4532	3936	3906	680	756	637	706	580	540	782	742	776	865	790	716	77474	60210	54311	46796	39209	44484	778	825	779	751	773	665	678	730	660	680	637	619
IgG3	0.0016	1011	867	796	870	757	738	1035	985	972	951	977	872	4702	4091	4905	4780	4359	4157	692	725	660	653	597	580	813	769	806	814	785	755	11482	13113	9048	8909	7847	7669	784	767	780	832	814	741	680	703	656	646	661	649
IgG3	0.00032	840	838	788	802	699	725	1037	978	935	926	961	944	4562	4301	4637	4351	4015	4208	736	659	614	618	526	585	811	776	798	777	769	862	2920	2916	2211	2286	2552	2436	811	796	735	856	722	685	675	660	665	638	658	646
IgG3	6.4e-05	882	973	885	774	782	689	1048	1056	1004	938	959	884	4556	4393	5086	4727	4355	3846	811	714	686	600	603	557	785	783	754	753	840	795	1575	1650	1335	1345	1415	1520	789	768	780	735	698	669	666	715	657	633	660	633
IgG3	1.28e-05	816	825	831	746	753	731	1041	1039	1017	909	1008	976	4390	4439	4888	4264	4421	3929	714	682	696	606	609	611	788	789	771	740	799	764	1338	1200	1155	1093	1086	1177	771	748	780	782	729	722	736	710	684	776	679	655
IgG3	2.56e-06	851	844	926	1581	775	749	1044	995	976	844	1055	988	4476	4538	4791	8464	4312	4024	702	687	711	536	606	579	838	761	775	1167	794	800	1176	1099	1132	930	1086	1126	704	726	698	982	787	718	687	644	651	803	648	661
IgG3	5.12e-07	822	819	889	926	768	750	1030	993	983	903	1056	935	4438	4342	4801	4402	4412	4044	709	722	666	625	644	585	787	799	803	739	826	750	1196	1096	1031	1058	1264	1091	718	725	782	715	806	669	722	750	1056	694	695	608
IgG3	1.024e-07	837	796	820	832	808	781	1081	1040	944	900	902	905	4692	3927	4705	4383	4289	3872	716	646	668	669	647	586	790	756	769	763	780	736	1311	1153	1040	982	1127	1124	753	709	745	771	751	728	750	633	690	619	673	644
IgG3	0	823	825	759	691	747	728	1039	1087	903	811	894	870	4327	4165	4390	3964	4001	3839	634	632	671	560	594	608	781	786	728	640	734	723	1122	1131	1045	886	1104	1073	783	758	724	664	738	733	713	784	641	566	629	634
IgG4	1	585	647	729	748			1095	1112	1309	1445			1432	1529	1302	1498			858	1062	1074	1152			1590	2041	3203	2297			1894312	1856621	1888048	1841689			4542	6670	7144	10429			982	1068	1231	1194
IgG4	0.2	560	588	635	696			922	703	1185	1225			1110	992	1119	1231			581	443	719	705			905	792	1036	1303			1793642	1615765	1792468	1744636			1472	1614	1822	3819			832	833	958	1020
IgG4	0.04	251	222	257	246			433	481	530	618			555	663	515	670			91	101	124	110			234	266	273	287			468406	462705	554517	616401			257	303	445	765			155	105	221	195
IgG4	0.008	220	241	267	248			451	423	664	687			441	729	531	591			141	121	115	108			233	255	240	232			37284	42943	60335	60704			116	179	238	363			147	132	152	110
IgG4	0.0016	217	230	221	248			423	514	651	740			486	852	494	618			112	116	128	123			219	267	209	217			4910	4130	6475	6298			203	206	234	270			181	178	158	141
IgG4	0.00032	231	234	256	216			396	473	648	629			461	649	511	553			130	127	117	120			226	256	226	204			836	802	1252	1204			136	148	233	189			142	139	146	129
IgG4	6.4e-05	209	220	223	240			500	483	758	536			386	593	489	448			95	127	133	125			214	263	250	226			314	277	516	504			181	183	213	191			141	134	141	112
IgG4	1.28e-05	223	177	238	228			499	476	725	506			471	416	486	431			133	120	125	102			234	226	230	192			202	184	379	368			137	137	188	212			148	122	129	131
IgG4	2.56e-06	199	220	221	256			549	511	712	568			434	378	485	417			99	115	133	129			193	230	233	224			156	175	348	302			138	140	227	235			120	121	137	116
IgG4	5.12e-07	232	199	216	222			404	493	902	572			479	392	458	396			122	111	118	122			221	242	212	181			193	151	301	297			117	178	245	223			147	165	147	111
IgG4	1.024e-07	210	206	224	250			497	644	750	670			458	470	400	492			115	112	135	135			213	279	212	187			175	193	360	305			154	166	226	264			154	133	132	103
IgG4	0	295	207	221	223			623	800	791	637			525	394	419	421			135	119	133	119			294	279	222	167			192	190	324	302			113	157	211	228			162	140	131	118
[truncated: 12 more columns]

## Sheet: suppl fig 3
	Timepoint	RBD Alpha (B.1.1.7)				RBD Beta (B.1.351)				RBD Delta (B.1.617.2)				RBD Omicron (B.1.1.529)				RBD Omicron (BA.2)				RBD Omicron (BA.2.12.1)				RBD Omicron (BA.2.75)				RBD Omicron (BA.4/BA.5)
ID		IgG1 (µg/mL)	IgG2 (µg/mL)	IgG3 (µg/mL)	IgG4 (µg/mL)	IgG1 (µg/mL)	IgG2 (µg/mL)	IgG3 (µg/mL)	IgG4 (µg/mL)	IgG1 (µg/mL)	IgG2 (µg/mL)	IgG3 (µg/mL)	IgG4 (µg/mL)	IgG1 (µg/mL)	IgG2 (µg/mL)	IgG3 (µg/mL)	IgG4 (µg/mL)	IgG1 (µg/mL)	IgG2 (µg/mL)	IgG3 (µg/mL)	IgG4 (µg/mL)	IgG1 (µg/mL)	IgG2 (µg/mL)	IgG3 (µg/mL)	IgG4 (µg/mL)	IgG1 (µg/mL)	IgG2 (µg/mL)	IgG3 (µg/mL)	IgG4 (µg/mL)	IgG1 (µg/mL)	IgG2 (µg/mL)	IgG3 (µg/mL)	IgG4 (µg/mL)
1677	post 2nd	1732.67	21.6097	1674.59	13.3686	591.1	12.6401	597.279	10.7403	1818.12	25.4245	1961.15	14.3374	153.67	0	242.716	4.77997	289.04	7.91191	430.147	8.76014	351.7	6.87095	487.705	8.44596	194.122	2.86863	270.419	4.7082	321.716	4.327	457.845	9.79465
1677	post 3rd	1414.73	357.107	106.127	750.155	668	103.213	63.8321	191.423	1644.45	365.62	134.594	894.018	224.221	12.1296	22.0068	50.6126	302.789	26.6563	31.5825	85.0594	392.694	21.501	37.7393	99.4823	250.603	14.3983	25.6327	62.8338	315.748	22.9278	34.3054	102.285
3746	post 2nd	4758.94	98.9129	225.436	22.7492	1743.43	36.329	98.8735	15.5161	5998.88	133.344	277.101	24.6133	739.862	7.48781	43.1729	8.0455	1459.53	22.0334	70.8938	14.0684	1953.23	24.4197	82.7187	14.0983	848.719	7.95688	37.2381	6.41462	1498.65	21.5998	71.5635	14.7461
3746	post 3rd	3954.03	195.878	55.2122	3969.01	2427.45	66.8746	27.4305	877.24	5437.43	251.603	64.8185	4950.7	921.909	19.7363	9.12305	371.358	1331.94	40.6924	15.5471	699.894	1801.04	47.3199	17.8614	808.484	1132.56	27.3656	11.1233	434.874	1492.11	43.5456	15.9162	661.722
8895	post 2nd	3918.87	41.3465	255.519	19.534	1409.53	18.8945	92.9764	13.138	4613.35	52.1892	269.224	18.3632	570.284	0.431473	56.9807	4.55621	1061.48	5.89328	93.9656	11.8778	1376.37	8.45914	102.883	11.5143	713.817	0.944245	53.1196	5.7691	994.362	8.30022	82.9141	11.5372
8895	post 3rd	4170.07	914.374	59.2542	4823.15	2637.16	226.205	26.9618	1584.75	5882.68	658.853	61.5416	5943.17	1233.2	87.354	11.7703	605.206	1819.16	151.595	19.5499	1163.16	2250.86	146.376	20.8841	1100.65	1316.54	92.2524	13.0394	660.239	1869.93	103.532	15.6559	791.17
2118	post 2nd	9072.94	123.948	458.076	42.7782	3216.31	58.018	200.372	31.3044	10907.2	145.56	496.779	41.1518	1174.54	30.8503	72.4299	12.9662	1930.51	44.2002	128.692	26.7633	2352.09	48.6973	132.144	24.8837	1282.55	38.9662	76.342	16.8767	1733.57	45.1641	112.761	27.0174
2118	post 3rd	6753.48	920.336	58.0051	6627.29	3343.52	268.455	31.7861	3492.03	8809.38	829.539	66.2598	8352.64	1548.79	123.62	12.6927	1475.14	2026.57	172.824	18.5393	2534.99	2376.34	175.061	20.4401	2510.2	1703.55	132.359	13.2522	1544.12	2024	146.295	17.6016	1825.48
9186	post 2nd	1129.89	40.0114	75.5721	6.63932	304.828	11.3667	25.4571	5.01793	1339.73	54.2257	83.3459	5.76729	94.4039	4.6307	8.36842	1.47348	184.338	5.59018	16.9307	2.935	243.412	7.16839	19.8857	2.96196	132.894	3.89366	10.2077	2.26006	208.824	5.8047	16.4901	3.93453
9186	post 3rd	709.061	442.997	17.2987	1765.86	359.85	82.1183	6.1794	671.965	811.794	374.359	16.2047	2581.61	146.845	35.0546	2.06128	269.291	213.938	63.7079	3.69093	629.427	258.598	71.1001	4.40269	654.156	182.902	41.9617	2.64035	402.105	243.118	57.586	3.54723	485.699
3803	post 2nd	2989.19	26.5981	176.795	12.9329	1252.13	14.4814	71.1256	10.7943	3384.18	25.8144	163.666	13.6597	325.212	0	22.6683	3.34165	616.23	4.86849	40.5276	8.73911	694.698	7.55681	40.5326	7.48514	407.946	2.08639	24.8816	5.1747	544.552	6.28049	33.1858	8.38509
3803	post 3rd	1741.34	177.822	21.6709	447.169	883.682	50.992	12.2493	155.808	2050.44	194.212	21.8911	455.374	269.958	18.8332	3.65306	45.7111	354.415	26.2202	5.59768	83.5073	447.368	26.399	5.48909	84.9172	287.448	17.6458	4.18185	53.4909	483.874	24.0659	5.26144	67.3575
1025	post 2nd	2587.82	32.6478	235.006	10.8379	828.933	12.4747	64.7876	9.42401	2557.95	31.7097	204.64	11.0561	279.19	0	22.2977	3.3431	438.83	4.47655	37.3472	6.59047	542.484	5.66144	37.4602	6.009	266.675	2.32837	23.5475	4.0995	481.378	6.86885	32.7296	7.18417
1025	post 3rd	1185.46	205.019	34.4049	1945.35	623.152	54.7723	19.4005	818.23	1450.64	163.654	36.4717	2602.28	273.367	15.5925	4.92372	290.611	363.533	26.5781	7.04381	516.227	470.097	27.9069	8.52708	490.023	308.167	15.4561	5.14882	279.603	397.545	21.3409	7.63755	360.727
4105	post 2nd	3180.45	74.1063	404.116	16.1091	949.722	30.6355	108.088	12.8421	3652.6	75.4002	396.378	17.328	435.609	14.593	50.627	2.53573	739.391	21.0697	86.8351	8.80513	1037.12	23.4874	106.918	8.88601	505.707	16.6081	49.0676	4.67222	743.105	17.4144	73.8152	9.16532
4105	post 3rd	3549.12	625.175	223.913	5120.48	1881.83	182.766	135.18	2156.55	3943.78	569.981	256.682	8524.27	753.638	73.6138	52.4206	945.872	1108.88	113.093	75.2791	2040.59	1256.16	122.315	81.4651	1949.63	860.714	67.2535	53.9085	1138.94	1018.9	75.8119	60.0597	1271.52
3987	post 2nd	9224.46	62.2516	491.908	39.0401	3979.44	35.5823	246.965	30.9481	10568.6	63.0684	561.606	45.4054	1421.41	0	100.775	20.5911	2551.31	8.55146	190.59	27.1679	2933.89	24.4372	239.649	26.0429	1663.19	0	110.136	12.5872	1841.89	16.1311	142.258	25.7566
3987	post 3rd	6772.3	100.151	180.807	51.099	3638.87	46.2936	123.399	35.0996	7502	90.3668	194.916	58.9148	1155.19	19.2423	41.6587	14.3105	1581.17	24.949	61.466	23.5678	1803.82	27.2655	59.3832	24.1167	1279.46	13.1217	43.1354	14.3675	1395.73	20.5568	52.9245	21.8891
7358	post 2nd	1477.39	46.9066	118.804	6.1621	529.392	32.7906	54.2909	4.75475	1726.39	48.7411	156.073	6.59973	250.479	24.5486	33.9901	1.94798	478.967	23.8546	52.5082	4.4051	566.588	25.8745	72.7445	4.20102	237.302	24.0381	31.2564	3.00217	481.754	23.8546	52.4757	4.21582
7358	post 3rd	1001.32	281.87	22.1253	1878.87	430.102	105.229	9.14468	1644.74	1089.82	316.705	23.0636	3275.02	215.441	66.5883	5.20661	1879.45	290.043	104.127	8.95025	1680.42	315.917	106.483	8.99721	2161.13	246.697	62.133	5.7138	1806.44	285.044	74.7879	6.39113	1698.85

[truncated: 1 more sheets: suppl fig 4]
